# Supplementary material for: The evolution of antibiotic resistance is associated with collateral drug phenotypes in Mycobacterium tuberculosis
Source: Nat Commun. 2023 Mar 18;14:1517. doi: 10.1038/s41467-023-37184-7 (PMC10024696; doi:10.1038/s41467-023-37184-7)
Supplement: Supplementary file 5 — Supplementary Dataset 2 [file 41467_2023_37184_MOESM5_ESM.xlsx]

## Sheet: Secondary mutations
							Other mutations→
Mutant isolation group (using the same parental culture)ⴕ	Strain	Total # mutations per mutant	Most probable resistance conferring mutation				A			B			C			D			E			F
			AA change	Nucleotide change	Variant frequency (%)*	Is the resistance mutation found in clinical isolates?	AA change	Nucleotide change	Variant frequency (%)*	AA change	Nucleotide change	Variant frequency (%)*	AA change	Nucleotide change	Variant frequency (%)*	AA change	Nucleotide change	Variant frequency (%)*	AA change	Nucleotide change	Variant frequency (%)*	AA change	Nucleotide change	Variant frequency (%)*
1	RIF-1	1	RpoBS450L	rpoBC1349T	100	Yes1
	RIF-11	1	RpoBS450L	rpoBC1349T	100
	RIF-21	1	RpoBS450L	rpoBC1349T	100
1	CFZ-1	2	FbiAA25AfsX17	fbiA75delG	95	Not exact mutation, gene is clinically relevant	Rv2787D22E	rv2787C66A	100
	CFZ-3	1	FbiCT707P	fbiCA2119C	100
	CFZ-6	1	FbiAW288X	fbiAG864A	100
1	INH-1	1	KatGL458QfsX27	katG1373_1377delCTTAA	98.3	Not exact mutation, gene is clinically relevant
	INH-11	2	KatGH49LfsX8	katG146+A	94.7		PE_PGRS28V408V	PE_PGRS28A1224G	85.7
	INH-21	2	KatGG169R	katGC506G	100		PpsBI896N	ppsBT2687A	100
2	LEV-1	2	GyrAA90V	gyrAC269T	98	Yes2	DnaKQ572L	dnaKA1715T	97.6
	LEV-2	4	GyrBR446C	gyrBC1336T	95	Yes3	Rv2566P864L	rv2566C2591T	97.8	SigAH425Q	sigAC1275G	91.5	FadD26P43X	fadD26G128A	95.2
	LEV-11	1	GyrAD94Y	gyrAG280T	100	Yes2
2	PA824-8	3	FbiAD299TfsX3	fbiA895delG	89.2	Not exact mutation, gene is clinically relevant	DnaKQ572L	dnaKA1715T	100	PPE29L215L	PPE29C643T	100
	PA824-21	1	DdnK103KfsX58	ddn307delA	92.9
	PA824-41	3	FbiAD299TfsX3	fbiA895delG	93.5		dnaKQ572L	dnaKA1715T	100	PPE29L215L	PPE29C643T	100
2	TB47-42	1	QcrBM342V	qcrBA1024G	97.1	Sparse clinical information - trials underway (in vitro evidence4)									84
2	THP-18	5	Pks13T427A	pks13T1279C	100	No	YrbE2AV19F	yrbE2AG55T	96.1	FadD26P43X	fadD26G128A	99.1	Rv2566P864L	rv2566C2591T	100	SigAH425Q	sigAC1275G	100
	THP-23	3	Pks13T427A	pks13T1279C	99	No	DnaKQ572L	dnaKA1715T	98.5	Rv2917A478A	rv2917G1434A	100
2	AZ7-11	3	DprE1Y314H	dprE1T940C		No, in vitro evidence5	PPE3P376A	PPE3C1126G		ldtBE252D	idtBC756A
3	LZD-1	5	N/A	rrla2300c	99.1	Not exact mutation, gene is clinically relevant	PurLP429P	purLG1287A	97.3	Rv2566P864L	rv2566C2591T	100	SigAH425Q	sigAC1275G	100	PpsCH895HfsX46	ppsC2658+C	81.5
3	LZD-3	3	N/A	rrl2269_2270+t	85.4	Not exact mutation, gene is clinically relevant	Rv0885M14T	rv0885T41C	100	SigAH425Q	sigAC1275G	100
3	KAN-1	2	FusA1S584A	fusAT1750G	94.9	No, evidence in a KANR P. aeruginosa strain harbouring FusA1 mutation6	PpsBI896N	ppsBT2867A	97.3
	KAN-32	5	N/A	rrsa1401g	99	Yes7	Rv2566P864L	rv2566C2591T	92.9	SigAH425Q	sigAC1275G	97.3	FadD26P43X	fadD26G128A	96.1	PpsAH408LfsX83	ppsAAC1223T	89.6
3	BDQ-2	3	AtpEA63P	atpEG187C	100	Not exact mutation, gene is clinically relevant	Rv1184cK118X	rv1184T352A	100	PE_PGRS13Q391R	PE_PGRS13A1172G	100
4	LZD-2	5	RplCC154R	rplCT460C	100	Yes8	Rv2566P864L	rv2566C2591T	95	SigAH425Q	sigAC1275G	100	MasG1954GfsX47	mas5862+C	90.2	PPE52G198G	ppe52G594A	100	Rv0200V185GfsX7	rv0200553+G	92.2
4	STRP-2	4	GidP75S	gidG223A	100	Yes9	FadD26P43X	fadD26G128A	100	Rv2566P864L	rv2566C2591T	100	SigAH425Q	sigAC1275G	100	LprKY148LfsX61	lprk442+T	94.4
	STRP-8	7	N/A	rrsc517t	100	Yes10	Mce1FQ36X	mce1FC115T	100	DinGD561A	dinGT1682G	100	IlvAE336K	ilvAG1006A	100	Rv2566P864L	rv2566C2591T	100	SigAH425Q	sigAC1275G	100	FadD26P43X	fadD26G128A	100
	STRP-20	4	N/A	rrsc513t	98.2	Yes11	MklK336KfsX42	mkl1006-A	82.9	Rv2566P864L	rv2566C2591T	100	SigAH425Q	sigAC1275G	100
5	Q203-1	4	QcrBT313I	qcrBC938T	100	Sparse clinical information - trials underway (in vitro evidence4)	Rv2566P864L	rv2566C2591T	100	SigAH425Q	sigAC1275G	100	FadD28R562GfsX20	fadD28A1684G	100
	Q203-13	2	QcrBT313A	qcrBA937G	100	Sparse clinical information - trials underway (in vitro evidence12)	EchA9A276G	echA9G827C	100
	Q203-18	6	QcrBT313A	qcrBA937G	100	Sparse clinical information - trials underway (in vitro evidence4)	MklK336KfsX42	mkl1006-A	88.9	AdoKE150A	adoKT449G	100	Rv2566P864L	rv2566C2591T	100	SigAH425Q	sigAC1275G	100	PpsAT953TfsX120	ppsA2858delC	100
6	BDQ-14	4	Rv0678G65GfsX10	rv0678193delG	98.3	Not exact mutation, gene is clinically relevant	Rv2566P864L	rv2566C2591T	100	SigAH425Q	sigAC1275G	100	PPE3P376A	PPE3C1126G
6	CAP-1	6	TlyAK182N	tlyAG546T	100	Not exact mutation, gene is clinically relevant	MklK336KfsX42	mkl1006-A	32.2	XylBS2L	xylBC5T	100	Rv2566P864L	rv2566C2591T	100	SigAH425Q	sigAC1275G	100	PpsAT953TfsX120	ppsA2858delC	96.3
	CAP-10	5	TlyAA106AfsX46	tlyA317delC	83		PPE3P376A	PPE3C1126G	96.3	Rv2566P864L	rv2566C2591T	100	SigAH425Q	sigAC1275G	100	PpsBL1289P	ppsBT3866C	84.7
	CAP-12	6	TlyAK182R	tlyAA545G	unknown		PPE3P376A	PPE3C1126G	91.3	Rv2566P864L	rv2566C2591T	100	SigAH425Q	sigAC1275G	100	PpsAV523E	ppsAT1568A	100	Rv3723R3PfsX29	rv37237+C	93.3
6	PBTZ-1	2	Rv0678Q51R	rv0678A152G	100	No, in vitro evidence13	PpsBI896N	ppsBT2687A	100
	PBTZ-2	5	Rv0678R94W	rv0678C280T	99.1	Yes14	MklF127FfsX5	mkl379+T	92.5	Rv2566P864L	rv2566C2591T	100	SigAH425Q	sigAC1275G	100	PpsAV523E	ppsAT1568A	100
6	ETH-1	4	MshAG260DfsX18	mshA778delG	84	No	Rv0200R108RfsX32	rv0200323-G	93.1	Rv2566P864L	rv2566C2591T	100	SigAH425Q	sigAC1275G	100
	ETH-2	6	MshAF355I	mshAT1063A	100	No	MklK336KfsX42	mkl1006-A	93.7	IrtAR836L	irtAG2507T	100	DosTG446G	dosTC1338T	100	Rv2566P864L	rv2566C2591T	100	SigAH425Q	sigAC1275G	100
	ETH-6	6	MshCD253G	mshCT758C	100	No	NadDV54A	nadDA161G	97	Rv2566P864L	rv2566C2591T	100	SigAH425Q	sigAC1275G	100	PpsCL777X	ppsCT2330A	100	Rv3134cS139P	rv3134cA415G	97.7
6	Cpd1-RM1	5	MmpL3F644C	mmpL3A1931C	100	No, in vitro evidence15	MklK336KfsX42	mkl1006-A	92.2	Rv2566P864L	rv2566C2591T	100	SigAH425Q	sigAC1275G	100	PpsCT953TfsX120	ppsC2858delC	95.2
	Cpd1-RM3	5	MmpL3F255L	mmpL3A763G	100	No, in vitro evidence16	MklK336KfsX42	mkl1006-A	91.6	Rv1597G59D	rv1597G176A	100	Rv2566P864L	rv2566C2591T	100	SigAH425Q	sigAC1275G	100
	Cpd1-RM4	4	MmpL3S591I	mmpL3C1772A	99	No, in vitro evidence17	Rv2566P864L	rv2566C2591T	100	SigAH425Q	sigAC1275G	100	PpsBL1289P	ppsBT3866C	97.2
6	TAC-RM1	6	MmaA4W248R	mmaA4A742G	100	No	MklK336KfsX42	mkl1006-A	94.7	AdoKE150A	adoKT449G	100	Rv2566P864L	rv2566C2591T	100	SigAH425Q	sigAC1275G	100	PpsAT953TfsX120	ppsA2858delC
	TAC-RM16	4	MmaA4S177I	mmaA4C530A	100	No	MklK336KfsX42	mkl1006-A	88	Rv2566P864L	rv2566C2591T	100	SigAH425Q	sigAC1275G	100	PpsAT953TfsX120	ppsA2858delC	96.2
	TAC-RM9	5	MmaA4Y181X	mmaA4543+T	92.5	No	MklK336KfsX42	mkl1006-A	91.7	Rv2566P864L	rv2566C2591T	100	SigAH425Q	sigAC1275G	100
6	TCL-RM1	5	MmaA4Y184X	mmaA4G553C	100	No	MklF127FfsX5	mkl379+T	91.9	Rv2566P864L	rv2566C2591T	100	SigAH425Q	sigAC1275G	100	PpsAV523E	ppsAT1568A	100
7	FIX-1	1	RpoBQ1080R	rpoBA3239G	100	No
ⴕ date isolated			*The percentage of reads that have the variation at that position.
1	20181003					1. doi: 10.1177/0300060521997596
2	20190404					2. doi: 10.1038/emi.2014.21
3	20190411					3. doi: 10.1016/j.csbj.2021.04.034
4	20190418					4. doi: 10.1128/mBio.01276-18.
5	20190530					5. doi: 10.1186/s13065-018-0441-2
6	20190618					6. doi: 10.1128/AAC.01835-17.
7	20191101					7. doi: 10.1128/AAC.04438-14
						8. doi: 10.1093/jac/dkaa136
						9. doi: 10.1128/JCM.00168-11
						10. doi: 10.1128/AAC.00851-09.
						11. doi: 10.1128/JCM.02597-13
						12. doi: 10.1128/AAC.00547-19
						13. doi: 10.1101/2021.03.19.436148
						14. doi: 10.1164/rccm.201909-1819LE
						15. doi: 10.1021/acsinfecdis.9b00048
						16. doi: 10.1128/mSphere.00985-20
						17. doi: 10.1128/AAC.00547-19
